# Supplementary material for: GWAS and RNA-seq analysis uncover candidate genes associated with alkaline stress tolerance in maize (Zea mays L.) seedlings
Source: Front Plant Sci. 2022 Jul 18;13:963874. doi: 10.3389/fpls.2022.963874 (PMC9340071; doi:10.3389/fpls.2022.963874)
Supplement: Supplementary file 1 [file Data_Sheet_1.zip]

Archive with 8 entries (8 files):
- Figure s1.docx
- Table s1.docx
- Table s2.docx
- Table s3.docx
- Table s4.docx
- Table s5.docx
- Table s6.docx
- Table s7.docx
